# Supplementary material for: New 24-Membered Macrolactines from an Arctic Bacterium Bacillus amyloliquefaciens SCSIO 41392 and Their Anti-Pathogenicity Evaluation
Source: Mar Drugs. 2024 Oct 28;22(11):484. doi: 10.3390/md22110484 (PMC11595553; doi:10.3390/md22110484)
Supplement: Supplementary file 1 [file marinedrugs-22-00484-s001.zip]

Archive with 1 entries (1 files):
- marinedrugs-3264206-supplementary.pdf
